# Supplementary material for: Phenotypic heterogeneity in the bacterial oxidative stress response is driven by cell-cell interactions
Source: Cell Rep. 2023 Feb 26;42(3):112168. doi: 10.1016/j.celrep.2023.112168 (PMC10935545; doi:10.1016/j.celrep.2023.112168)
Supplement: Data S1. Excel files with machine-learning parameters and results and BACMMAN configuration file — Data S1A. Machine learning regressor model feature importance list, related to Figure 2. The description for all features is in the material and methods section. Data S1B. Machine learning regressor model: Predicted and experimental PgrxA peak values for test data output by the regressor model, related to Figure 2. Data S1C. Machine learning classifier model: Predicted and experimental H2O2 concentration values for test data output by the classification model, related to Figure S2A. Data S1D. Machine learning classifier model feature importance list, related to Figure S2A. The description for all features is in the material and methods section. Data S1E. Machine learning regressor model trained only on barrier cell features: Predicted and experimental PgrxA peak values for test data output by the regressor model trained only on barrier cell features, related to Figure S2B. Data S1F. Machine learning regressor model feature importance list for model trained only on barrier cell features. related to Figure S2B. The description for all features is in the material and methods section. Data S1G. BACMMAN configuration file: Contains parameters used for cell segmentation and lineage tracing with BACMMAN software, related to materials and methods. [file mmc9.zip]

Archive with 7 entries (7 files):
- Data_S1/Data_S1A_RFR_featureList.csv
- Data_S1/Data_S1B_RFR_error.csv
- Data_S1/Data_S1C_RFC_error.csv
- Data_S1/Data_S1D_RFC_featureList.csv
- Data_S1/Data_S1E_RFR_error_onlybarrier.csv
- Data_S1/Data_S1F_RFR_featureList_onlybarrier.csv
- Data_S1/Data_S1G_BACMMAN_configFile_DC.json
