# Supplementary material for: Phenotypic heterogeneity in the bacterial oxidative stress response is driven by cell-cell interactions
Source: Cell Rep. 2023 Feb 26;42(3):112168. doi: 10.1016/j.celrep.2023.112168 (PMC10935545; doi:10.1016/j.celrep.2023.112168)
Supplement: Data S1. Excel files with machine-learning parameters and results and BACMMAN configuration file — Data S1A. Machine learning regressor model feature importance list, related to Figure 2. The description for all features is in the material and methods section. Data S1B. Machine learning regressor model: Predicted and experimental PgrxA peak values for test data output by the regressor model, related to Figure 2. Data S1C. Machine learning classifier model: Predicted and experimental H2O2 concentration values for test data output by the classification model, related to Figure S2A. Data S1D. Machine learning classifier model feature importance list, related to Figure S2A. The description for all features is in the material and methods section. Data S1E. Machine learning regressor model trained only on barrier cell features: Predicted and experimental PgrxA peak values for test data output by the regressor model trained only on barrier cell features, related to Figure S2B. Data S1F. Machine learning regressor model feature importance list for model trained only on barrier cell features. related to Figure S2B. The description for all features is in the material and methods section. Data S1G. BACMMAN configuration file: Contains parameters used for cell segmentation and lineage tracing with BACMMAN software, related to materials and methods. [file mmc9.zip › Data_S1/Data_S1A_RFR_featureList.csv]

	Importance	Feature	Environment=1; Phenotype =0	Parameter	Cell property	Condition
0	0.233432529	bl_mean_t	1	Mean	Barrier Length	Treated
1	0.064295626	bsabyvact_max_t	1	Maximum	Barrier Estimated SA by V	Treated
2	0.05624409	bl_median_t	1	Median	Barrier Length	Treated
3	0.042055541	e_mean_t	0	Mean	Elongation rate	Treated
4	0.032662849	bsabyvact_range_t	1	Range	Barrier Estimated SA by V	Treated
5	0.031089065	se_kurt_t	0	Kurtosis	Area increase rate	Treated
6	0.024676585	bl_max_t	1	Maximum	Barrier Length	Treated
7	0.024634885	l_max_t	0	Maximum	Length	Treated
8	0.021628883	ba_max_ut	1	Maximum	Barrier area	Untreated
9	0.018108125	e_median_t	0	Median	Elongation rate	Treated
10	0.013740016	bsabyvact_min_t	1	Minimum	Barrier Estimated SA by V	Treated
11	0.011822434	bl_range_t	1	Range	Barrier Length	Treated
12	0.010747813	se_median_t	0	Median	Area increase rate	Treated
13	0.010163326	b_mean_t	1	Mean	Number of barrier cells	Treated
14	0.009971652	ba_mean_t	1	Mean	Barrier area	Treated
15	0.009373205	bsabyvact_median_t	1	Median	Barrier Estimated SA by V	Treated
16	0.009154009	se_skew_t	0	Skewness	Area increase rate	Treated
17	0.008872477	ba_median_t	1	Median	Barrier area	Treated
18	0.008684579	bl_max_ut	1	Maximum	Barrier Length	Untreated
19	0.008069073	ba_range_t	1	Range	Barrier area	Treated
20	0.008002007	l_kurt_ut	0	Kurtosis	Length	Untreated
21	0.007603894	sabyvact_min_ut	0	Minimum	Estimated SA by V	Untreated
22	0.007474896	a_kurt_t	0	Kurtosis	Area	Treated
23	0.007352122	bsabyvact_skew_t	1	Skewness	Barrier Estimated SA by V	Treated
24	0.006978756	bsabyvact_kurt_t	1	Kurtosis	Barrier Estimated SA by V	Treated
25	0.006651398	bsabyvact_max_ut	1	Maximum	Barrier Estimated SA by V	Untreated
26	0.00618726	bsabyvact_mean_ut	1	Mean	Barrier Estimated SA by V	Untreated
27	0.006087672	ba_median_ut	1	Median	Barrier area	Untreated
28	0.006028626	b_kurt_t	1	Kurtosis	Number of barrier cells	Treated
29	0.005799158	l_mean_t	0	Mean	Length	Treated
30	0.00562638	ba_min_t	1	Minimum	Barrier area	Treated
31	0.005597881	sabyvact_range_ut	0	Range	Estimated SA by V	Untreated
32	0.005322739	sabyvact_median_t	0	Median	Estimated SA by V	Treated
33	0.004984075	ba_max_t	1	Maximum	Barrier area	Treated
34	0.004902955	bl_range_ut	1	Range	Barrier Length	Untreated
35	0.004673153	se_range_t	0	Range	Area increase rate	Treated
36	0.004631735	a_skew_t	0	Skewness	Area	Treated
37	0.004571148	sabyvact_min_t	0	Minimum	Estimated SA by V	Treated
38	0.004425569	se_mean_ut	0	Mean	Area increase rate	Untreated
39	0.00429166	bsabyvact_range_ut	1	Range	Barrier Estimated SA by V	Untreated
40	0.00427081	bl_min_t	1	Minimum	Barrier Length	Treated
41	0.004230167	sabyvact_skew_ut	0	Skewness	Estimated SA by V	Untreated
42	0.004224466	b_max_t	1	Maximum	Number of barrier cells	Treated
43	0.004148871	bsabyvact_mean_t	1	Mean	Barrier Estimated SA by V	Treated
44	0.004132352	bl_kurt_t	1	Kurtosis	Barrier Length	Treated
45	0.00413023	ba_range_ut	1	Range	Barrier area	Untreated
46	0.004019131	l_range_t	0	Range	Length	Treated
47	0.004017912	se_mean_t	0	Mean	Area increase rate	Treated
48	0.003998744	e_kurt_ut	0	Kurtosis	Elongation rate	Untreated
49	0.003993008	e_skew_t	0	Skewness	Elongation rate	Treated
50	0.003916891	l_skew_t	0	Skewness	Length	Treated
51	0.00389596	e_max_t	0	Maximum	Elongation rate	Treated
52	0.003860354	l_skew_ut	0	Skewness	Length	Untreated
53	0.003835128	ba_kurt_t	1	Kurtosis	Barrier area	Treated
54	0.003815178	sabyvact_kurt_t	0	Kurtosis	Estimated SA by V	Treated
55	0.003746994	l_kurt_t	0	Kurtosis	Length	Treated
56	0.003681209	sabyvact_mean_t	0	Mean	Estimated SA by V	Treated
57	0.00366285	bl_skew_ut	1	Skewness	Barrier Length	Untreated
58	0.00364288	b_mean_ut	1	Mean	Number of barrier cells	Untreated
59	0.003594947	sabyvact_range_t	0	Range	Estimated SA by V	Treated
60	0.003569364	e_mean_ut	0	Mean	Elongation rate	Untreated
61	0.003492942	bsabyvact_median_ut	1	Median	Estimated SA by V	Untreated
62	0.003488737	bl_kurt_ut	1	Kurtosis	Barrier Length	Untreated
63	0.003362317	e_kurt_t	0	Kurtosis	Elongation rate	Treated
64	0.003361862	a_kurt_ut	0	Kurtosis	Area	Untreated
65	0.003351457	e_min_t	0	Minimum	Elongation rate	Treated
66	0.00329606	sabyvact_skew_t	0	Skewness	Estimated SA by V	Treated
67	0.003293682	a_skew_ut	0	Skewness	Area	Untreated
68	0.003243106	e_min_ut	0	Minimum	Elongation rate	Untreated
69	0.003218495	bsabyvact_min_ut	1	Minimum	Barrier Estimated SA by V	Untreated
70	0.003168954	bl_median_ut	1	Median	Barrier Length	Untreated
71	0.003146845	b_skew_t	1	Skewness	Number of barrier cells	Treated
72	0.00308815	ba_mean_ut	1	Mean	Barrier area	Untreated
73	0.003084146	e_range_t	0	Range	Elongation rate	Treated
74	0.003019833	se_kurt_ut	0	Kurtosis	Area increase rate	Untreated
75	0.003005154	bl_skew_t	1	Skewness	Barrier Length	Treated
76	0.002962411	e_range_ut	0	Range	Elongation rate	Untreated
77	0.002959787	e_skew_ut	0	Skewness	Elongation rate	Untreated
78	0.002927856	ba_skew_ut	1	Skewness	Barrier area	Untreated
79	0.002919093	bsabyvact_skew_ut	1	Skewness	Barrier Estimated SA by V	Untreated
80	0.002913448	se_min_t	0	Minimum	Area increase rate	Treated
81	0.002877144	e_median_ut	0	Median	Elongation rate	Untreated
82	0.002875043	se_min_ut	0	Minimum	Area increase rate	Untreated
83	0.002800372	sabyvact_kurt_ut	0	Kurtosis	Estimated SA by V	Untreated
84	0.002784575	ba_min_ut	1	Minimum	Barrier area	Untreated
85	0.002755424	ba_kurt_ut	1	Kurtosis	Barrier area	Untreated
86	0.002718204	b_skew_ut	1	Skewness	Number of barrier cells	Untreated
87	0.002706013	ba_skew_t	1	Skewness	Barrier area	Treated
88	0.002680422	b_kurt_ut	1	Kurtosis	Number of barrier cells	Untreated
89	0.002628367	e_max_ut	0	Maximum	Elongation rate	Untreated
90	0.002623719	bsabyvact_kurt_ut	1	Kurtosis	Barrier Estimated SA by V	Untreated
91	0.002590488	bl_mean_ut	1	Mean	Barrier Length	Untreated
92	0.002554184	l_min_t	0	Minimum	Length	Treated
93	0.002452051	se_range_ut	0	Range	Area increase rate	Untreated
94	0.002399347	se_max_t	0	Maximum	Area increase rate	Treated
95	0.00239726	sabyvact_median_ut	0	Median	Estimated SA by V	Untreated
96	0.002386	se_max_ut	0	Maximum	Area increase rate	Untreated
97	0.002372361	sabyvact_max_ut	0	Maximum	Estimated SA by V	Untreated
98	0.002344484	se_skew_ut	0	Skewness	Area increase rate	Untreated
99	0.002327742	a_max_t	0	Maximum	Area	Treated
100	0.002296953	sabyvact_mean_ut	0	Mean	Estimated SA by V	Untreated
101	0.002171681	a_range_t	0	Range	Area	Treated
102	0.002086504	l_median_ut	0	Median	Length	Untreated
103	0.002082903	b_range_t	1	Range	Number of barrier cells	Treated
104	0.002051404	bl_min_ut	1	Minimum	Barrier Length	Untreated
105	0.00201597	l_range_ut	0	Range	Length	Untreated
106	0.001993387	l_mean_ut	0	Mean	Length	Untreated
107	0.001979445	a_mean_t	0	Mean	Area	Treated
108	0.001934857	sabyvact_max_t	0	Maximum	Estimated SA by V	Treated
109	0.001845849	a_max_ut	0	Maximum	Area	Untreated
110	0.001767402	l_median_t	0	Median	Length	Treated
111	0.00171787	a_range_ut	0	Range	Area	Untreated
112	0.00163508	se_median_ut	0	Median	Area increase rate	Untreated
113	0.001629116	a_min_ut	0	Minimum	Area	Untreated
114	0.001611796	a_min_t	0	Minimum	Area	Treated
115	0.00156714	a_mean_ut	0	Mean	Area	Untreated
116	0.001478448	a_median_ut	0	Median	Area	Untreated
117	0.001407436	l_min_ut	0	Minimum	Length	Untreated
118	0.001339434	a_median_t	0	Median	Area	Treated
119	0.00125778	l_max_ut	0	Maximum	Length	Untreated
120	0.000692719	b_min_t	1	Minimum	Number of barrier cells	Treated
121	0.000519368	b_range_ut	1	Range	Number of barrier cells	Untreated
122	0.000407454	b_median_t	1	Median	Number of barrier cells	Treated
123	0.000396872	b_max_ut	1	Maximum	Number of barrier cells	Untreated
124	0.000290658	b_median_ut	1	Median	Number of barrier cells	Untreated
125	0.00023765	b_min_ut	1	Minimum	Number of barrier cells	Untreated
