# Supplementary material for: Phenotypic heterogeneity in the bacterial oxidative stress response is driven by cell-cell interactions
Source: Cell Rep. 2023 Feb 26;42(3):112168. doi: 10.1016/j.celrep.2023.112168 (PMC10935545; doi:10.1016/j.celrep.2023.112168)
Supplement: Data S1. Excel files with machine-learning parameters and results and BACMMAN configuration file — Data S1A. Machine learning regressor model feature importance list, related to Figure 2. The description for all features is in the material and methods section. Data S1B. Machine learning regressor model: Predicted and experimental PgrxA peak values for test data output by the regressor model, related to Figure 2. Data S1C. Machine learning classifier model: Predicted and experimental H2O2 concentration values for test data output by the classification model, related to Figure S2A. Data S1D. Machine learning classifier model feature importance list, related to Figure S2A. The description for all features is in the material and methods section. Data S1E. Machine learning regressor model trained only on barrier cell features: Predicted and experimental PgrxA peak values for test data output by the regressor model trained only on barrier cell features, related to Figure S2B. Data S1F. Machine learning regressor model feature importance list for model trained only on barrier cell features. related to Figure S2B. The description for all features is in the material and methods section. Data S1G. BACMMAN configuration file: Contains parameters used for cell segmentation and lineage tracing with BACMMAN software, related to materials and methods. [file mmc9.zip › Data_S1/Data_S1D_RFC_featureList.csv]

	Importance	Feature	Environment=1; Phenotype =0	Parameter	Cell property	Condition
0	0.049531898	bl_max_ut	1	Maximum	Barrier Length	Untreated
1	0.045902275	ba_max_ut	1	Maximum	Barrier Area	Untreated
2	0.034025995	bl_median_ut	1	Median	Barrier Length	Untreated
3	0.032218041	ba_max_t	1	Maximum	Barrier Area	Treated
4	0.031334828	bl_mean_ut	1	Mean	Barrier Length	Untreated
5	0.028982661	e_mean_t	0	Mean	Elongation rate	Treated
6	0.025274642	ba_median_ut	1	Median	Barrier area	Untreated
7	0.024708899	ba_mean_ut	1	Mean	Barrier Area	Untreated
8	0.020046289	sabyvact_median_ut	0	Median	Estimated SA by V	Untreated
9	0.018879749	sabyvact_mean_ut	0	Mean	Estimated SA by V	Untreated
10	0.018495572	ba_median_t	1	Median	Barrier area	Treated
11	0.018351731	bl_range_ut	1	Range	Barrier Length	Untreated
12	0.017825026	ba_mean_t	1	Mean	Barrier area	Treated
13	0.016768655	bsabyvact_max_ut	1	Maximum	Barrier Estimated SA by V	Untreated
14	0.015119281	se_kurt_ut	0	Kurtosis	Area increase rate	Untreated
15	0.014773749	bsabyvact_range_ut	1	Range	Barrier Estimated SA by V	Untreated
16	0.013958188	sabyvact_min_ut	0	Minimum	Estimated SA by V	Untreated
17	0.013907574	b_max_ut	1	Maximum	Number of barrier cells	Untreated
18	0.013178187	b_mean_ut	1	Mean	Number of barrier cells	Untreated
19	0.013075737	l_mean_t	0	Mean	Length	Treated
20	0.012851068	e_median_t	0	Median	Elongation rate	Treated
21	0.011522804	ba_range_ut	1	Range	Barrier Area	Untreated
22	0.011291438	l_max_t	0	Maximum	Length	Treated
23	0.011083319	bl_max_t	1	Maximum	Barrier Length	Treated
24	0.009747846	bl_min_ut	1	Minimum	Barrier Length	Untreated
25	0.009273736	se_skew_ut	0	Skewness	Area increase rate	Untreated
26	0.009003101	e_max_t	0	Maximum	Elongation rate	Treated
27	0.008792443	l_range_ut	0	Range	Length	Untreated
28	0.008561915	se_mean_ut	0	Mean	Area increase rate	Untreated
29	0.008543826	bl_median_t	1	Median	Barrier Length	Treated
30	0.008496457	bl_mean_t	1	Mean	Barrier Length	Treated
31	0.008269158	l_median_t	0	Median	Length	Treated
32	0.008073981	a_mean_t	0	Mean	Area	Treated
33	0.008035561	sabyvact_mean_t	0	Mean	Estimated SA by V	Treated
34	0.007903041	bsabyvact_mean_ut	1	Mean	Barrier Estimated SA by V	Untreated
35	0.007442689	bsabyvact_median_ut	1	Median	Barrier Estimated SA by V	Untreated
36	0.007361737	bsabyvact_max_t	1	Maximum	Barrier Estimated SA by V	Treated
37	0.007332634	ba_min_ut	1	Minimum	Barrier area	Untreated
38	0.007230679	l_mean_ut	0	Mean	Length	Untreated
39	0.006951921	a_max_t	0	Maximum	Area	Treated
40	0.006951057	sabyvact_median_t	0	Median	Estimated SA by V	Treated
41	0.006800092	l_max_ut	0	Maximum	Length	Untreated
42	0.006774816	b_mean_t	1	Mean	Number of barrier cells	Treated
43	0.006689926	l_range_t	0	Range	Length	Treated
44	0.006460105	ba_min_t	1	Minimum	Barrier area	Treated
45	0.006207876	l_median_ut	0	Median	Length	Untreated
46	0.006128379	e_range_ut	0	Range	Elongation rate	Untreated
47	0.006057592	se_median_t	0	Median	Area increase rate	Treated
48	0.006047184	ba_range_t	1	Range	Barrier area	Treated
49	0.005983864	sabyvact_min_t	0	Minimum	Estimated SA by V	Treated
50	0.005954104	se_kurt_t	0	Kurtosis	Area increase rate	Treated
51	0.005950944	bsabyvact_min_ut	1	Minimum	Barrier Estimated SA by V	Untreated
52	0.005803231	e_range_t	0	Range	Elongation rate	Treated
53	0.005801834	se_skew_t	0	Skewness	Area increase rate	Treated
54	0.005800748	sabyvact_max_ut	0	Maximum	Estimated SA by V	Untreated
55	0.005697925	b_range_ut	1	Range	Number of barrier cells	Untreated
56	0.005681926	bsabyvact_mean_t	1	Mean	Barrier Estimated SA by V	Treated
57	0.005451692	bsabyvact_median_t	1	Median	Barrier Estimated SA by V	Treated
58	0.005367802	bl_range_t	1	Range	Barrier Length	Treated
59	0.005329732	sabyvact_range_ut	0	Range	Estimated SA by V	Untreated
60	0.005216158	l_min_t	0	Minimum	Length	Treated
61	0.005118133	bl_min_t	1	Minimum	Barrier Length	Treated
62	0.005050713	l_kurt_ut	0	Kurtosis	Length	Untreated
63	0.004901587	e_mean_ut	0	Mean	Elongation rate	Untreated
64	0.004731053	e_min_ut	0	Minimum	Elongation rate	Untreated
65	0.004604304	bsabyvact_min_t	1	Minimum	Barrier Estimated SA by V	Treated
66	0.004550718	bsabyvact_range_t	1	Range	Barrier Estimated SA by V	Treated
67	0.004452063	e_max_ut	0	Maximum	Elongation rate	Untreated
68	0.004411261	a_median_t	0	Median	Area	Treated
69	0.004384201	l_skew_ut	0	Skewness	Length	Untreated
70	0.004337572	se_mean_t	0	Mean	Area increase rate	Treated
71	0.004209266	a_mean_ut	0	Mean	Area	Untreated
72	0.004123245	e_min_t	0	Minimum	Elongation rate	Treated
73	0.004063272	a_skew_ut	0	Skewness	Area	Untreated
74	0.004040666	sabyvact_range_t	0	Range	Estimated SA by V	Treated
75	0.004021167	se_max_ut	0	Maximum	Area increase rate	Untreated
76	0.003941546	se_range_t	0	Range	Area increase rate	Treated
77	0.003915724	a_range_t	0	Range	Area	Treated
78	0.00391434	a_kurt_ut	0	Kurtosis	Area	Untreated
79	0.003914145	sabyvact_max_t	0	Maximum	Estimated SA by V	Treated
80	0.003910722	se_range_ut	0	Range	Area increase rate	Untreated
81	0.003881006	a_range_ut	0	Range	Area	Untreated
82	0.003773712	l_min_ut	0	Minimum	Length	Untreated
83	0.003764829	bl_skew_ut	1	Skewness	Barrier Length	Untreated
84	0.003681124	a_min_ut	0	Minimum	Area	Untreated
85	0.003672622	ba_skew_ut	1	Kurtosis	Barrier Area	Untreated
86	0.00365542	ba_kurt_ut	1	Maximum	Elongation rate	Untreated
87	0.003628387	l_skew_t	0	Skewness	Length	Treated
88	0.00360407	e_median_ut	0	Median	Elongation rate	Untreated
89	0.003567872	b_max_t	1	Maximum	Number of barrier cells	Treated
90	0.003564157	sabyvact_skew_ut	0	Skewness	Estimated SA by V	Untreated
91	0.003551234	se_max_t	0	Maximum	Area increase rate	Treated
92	0.003543648	a_median_ut	0	Median	Area	Untreated
93	0.003537328	e_kurt_ut	0	Kurtosis	Elongation rate	Untreated
94	0.00344968	bsabyvact_kurt_ut	1	Kurtosis	Barrier Estimated SA by V	Untreated
95	0.003434601	b_kurt_ut	1	Kurtosis	Number of barrier cells	Untreated
96	0.003433741	l_kurt_t	0	Kurtosis	Length	Treated
97	0.003416413	sabyvact_kurt_ut	0	Kurtosis	Estimated SA by V	Untreated
98	0.003388703	ba_skew_t	1	Skewness	Barrier area	Treated
99	0.003385324	se_min_ut	0	Minimum	Area increase rate	Untreated
100	0.003379237	bl_kurt_ut	1	Kurtosis	Barrier Length	Untreated
101	0.003359109	a_kurt_t	0	Kurtosis	Area	Treated
102	0.00330078	se_min_t	0	Minimum	Area increase rate	Treated
103	0.003295462	bl_skew_t	1	Skewness	Barrier Length	Treated
104	0.003290961	sabyvact_skew_t	0	Skewness	Estimated SA by V	Treated
105	0.00328871	e_skew_t	0	Skewness	Elongation rate	Treated
106	0.003281193	a_skew_t	0	Skewness	Area	Treated
107	0.003265987	bsabyvact_skew_ut	1	Skewness	Barrier Estimated SA by V	Untreated
108	0.003254319	a_min_t	0	Minimum	Area	Treated
109	0.003197849	a_max_ut	0	Maximum	Area	Untreated
110	0.003179343	b_skew_ut	1	Skewness	Number of barrier cells	Untreated
111	0.00314317	bsabyvact_kurt_t	1	Kurtosis	Barrier Estimated SA by V	Treated
112	0.003140859	b_kurt_t	1	Kurtosis	Number of barrier cells	Treated
113	0.003119285	sabyvact_kurt_t	0	Kurtosis	Estimated SA by V	Treated
114	0.003110616	b_median_ut	1	Median	Number of barrier cells	Untreated
115	0.003099245	bl_kurt_t	1	Kurtosis	Barrier Length	Treated
116	0.003070582	ba_kurt_t	1	Kurtosis	Barrier area	Treated
117	0.003051141	b_skew_t	1	Skewness	Number of barrier cells	Treated
118	0.002994598	e_skew_ut	0	Skewness	Elongation rate	Untreated
119	0.002993047	e_kurt_t	0	Kurtosis	Elongation rate	Treated
120	0.002907809	bsabyvact_skew_t	1	Skewness	Barrier Estimated SA by V	Treated
121	0.002805187	se_median_ut	0	Median	Area increase rate	Untreated
122	0.001806265	b_median_t	1	Median	Number of barrier cells	Treated
123	0.0014745	b_min_ut	1	Minimum	Number of barrier cells	Untreated
124	0.001254011	b_range_t	1	Range	Number of barrier cells	Treated
125	0.001121845	b_min_t	1	Minimum	Number of barrier cells	Treated
