# Supplementary material for: Phenotypic heterogeneity in the bacterial oxidative stress response is driven by cell-cell interactions
Source: Cell Rep. 2023 Feb 26;42(3):112168. doi: 10.1016/j.celrep.2023.112168 (PMC10935545; doi:10.1016/j.celrep.2023.112168)
Supplement: Data S1. Excel files with machine-learning parameters and results and BACMMAN configuration file — Data S1A. Machine learning regressor model feature importance list, related to Figure 2. The description for all features is in the material and methods section. Data S1B. Machine learning regressor model: Predicted and experimental PgrxA peak values for test data output by the regressor model, related to Figure 2. Data S1C. Machine learning classifier model: Predicted and experimental H2O2 concentration values for test data output by the classification model, related to Figure S2A. Data S1D. Machine learning classifier model feature importance list, related to Figure S2A. The description for all features is in the material and methods section. Data S1E. Machine learning regressor model trained only on barrier cell features: Predicted and experimental PgrxA peak values for test data output by the regressor model trained only on barrier cell features, related to Figure S2B. Data S1F. Machine learning regressor model feature importance list for model trained only on barrier cell features. related to Figure S2B. The description for all features is in the material and methods section. Data S1G. BACMMAN configuration file: Contains parameters used for cell segmentation and lineage tracing with BACMMAN software, related to materials and methods. [file mmc9.zip › Data_S1/Data_S1F_RFR_featureList_onlybarrier.csv]

	Importance	Feature	Environment=1; Phenotype =0	Parameter	Cell property	Condition
0	0.190215508	bl_mean_t	1	Mean	Barrier Length	Treated
1	0.113816087	bl_median_t	1	Median	Barrier Length	Treated
2	0.064917196	bsabyvact_max_t	1	Maximum	Barrier Estimated SA by V	Treated
3	0.055181549	ba_range_t	1	Range	Barrier Area	Treated
4	0.050110533	bl_max_t	1	Maximum	Barrier Length	Treated
5	0.041717441	bsabyvact_range_t	1	Range	Barrier Estimated SA by V	Treated
6	0.0242158	bsabyvact_min_t	1	Minimum	Barrier Estimated SA by V	Treated
7	0.020301307	ba_median_t	1	Median	Barrier Area	Treated
8	0.019710334	bl_range_t	1	Range	Barrier Length	Treated
9	0.019599384	ba_mean_t	1	Mean	Barrier area	Treated
10	0.019292146	ba_max_ut	1	Maximum	Barrier area	Untreated
11	0.018317337	bl_kurt_ut	1	Kurtosis	Barrier Length	Untreated
12	0.013926399	bsabyvact_max_ut	1	Maximum	Barrier Estimated SA by V	Untreated
13	0.013500626	b_kurt_t	1	Kurtosis	Number of barrier cells	Treated
14	0.013466766	b_mean_t	1	Mean	Number of barrier cells	Treated
15	0.013441793	b_kurt_ut	1	Kurtosis	Number of barrier cells	Untreated
16	0.013269459	bsabyvact_median_t	1	Median	Barrier Estimated SA by V	Treated
17	0.012192647	bsabyvact_kurt_t	1	Kurtosis	Barrier Estimated SA by V	Treated
18	0.012060775	bl_range_ut	1	Range	Barrier Length	Untreated
19	0.011426977	bsabyvact_median_ut	1	Median	Barrier Estimated SA by V	Untreated
20	0.011382237	bsabyvact_skew_t	1	Skewness	Barrier Estimated SA by V	Treated
21	0.010865808	bl_kurt_t	1	Kurtosis	Barrier Length	Treated
22	0.010694463	ba_range_ut	1	Range	Barrier area	Untreated
23	0.010506753	ba_max_t	1	Maximum	Barrier area	Treated
24	0.010492117	bsabyvact_min_ut	1	Minimum	Barrier Estimated SA by V	Untreated
25	0.010420467	ba_min_t	1	Minimum	Barrier area	Treated
26	0.010267745	bl_max_ut	1	Maximum	Barrier Length	Untreated
27	0.010200565	ba_kurt_ut	1	Kurtosis	Barrier area	Untreated
28	0.009961268	ba_kurt_t	1	Kurtosis	Barrier area	Treated
29	0.009688502	ba_median_ut	1	Median	Barrier area	Untreated
30	0.009327886	ba_skew_t	1	Skewness	Barrier area	Treated
31	0.00932244	bl_min_t	1	Minimum	Barrier Length	Treated
32	0.008939518	bsabyvact_kurt_ut	1	Kurtosis	Barrier Estimated SA by V	Untreated
33	0.008703415	bsabyvact_mean_ut	1	Mean	Barrier Estimated SA by V	Untreated
34	0.008546589	bsabyvact_range_ut	1	Range	Barrier Estimated SA by V	Untreated
35	0.008398766	bl_skew_t	1	Skewness	Barrier Length	Treated
36	0.00838779	b_skew_t	1	Skewness	Number of barrier cells	Treated
37	0.008152828	bsabyvact_mean_t	1	Mean	Barrier Estimated SA by V	Treated
38	0.007899531	b_mean_ut	1	Mean	Number of barrier cells	Untreated
39	0.007601045	bl_min_ut	1	Minimum	Barrier Length	Untreated
40	0.007357027	bsabyvact_skew_ut	1	Skewness	Barrier Estimated SA by V	Untreated
41	0.007345529	ba_skew_ut	1	Skewness	Barrier Area	Untreated
42	0.007186838	bl_median_ut	1	Median	Barrier Length	Untreated
43	0.006958689	bl_skew_ut	1	Skewness	Barrier Length	Untreated
44	0.006935128	b_skew_ut	1	Skewness	Number of barrier cells	Untreated
45	0.006868187	b_max_t	1	Maximum	Number of barrier cells	Treated
46	0.006294513	ba_min_ut	1	Minimum	Barrier area	Untreated
47	0.005589131	bl_mean_ut	1	Mean	Barrier Length	Untreated
48	0.005503622	ba_mean_ut	1	Mean	Barrier area	Untreated
49	0.003662568	b_range_t	1	Range	Number of barrier cells	Treated
50	0.001400485	b_min_t	1	Minimum	Number of barrier cells	Treated
51	0.001101133	b_range_ut	1	Range	Number of barrier cells	Untreated
52	0.001078361	b_median_t	1	Median	Number of barrier cells	Treated
53	0.000862883	b_max_ut	1	Maximum	Number of barrier cells	Untreated
54	0.000747564	b_median_ut	1	Median	Number of barrier cells	Untreated
55	0.000668549	b_min_ut	1	Minimum	Number of barrier cells	Untreated
