# Supplementary material for: Phenotypic heterogeneity in the bacterial oxidative stress response is driven by cell-cell interactions
Source: Cell Rep. 2023 Feb 26;42(3):112168. doi: 10.1016/j.celrep.2023.112168 (PMC10935545; doi:10.1016/j.celrep.2023.112168)
Supplement: Data S1. Excel files with machine-learning parameters and results and BACMMAN configuration file — Data S1A. Machine learning regressor model feature importance list, related to Figure 2. The description for all features is in the material and methods section. Data S1B. Machine learning regressor model: Predicted and experimental PgrxA peak values for test data output by the regressor model, related to Figure 2. Data S1C. Machine learning classifier model: Predicted and experimental H2O2 concentration values for test data output by the classification model, related to Figure S2A. Data S1D. Machine learning classifier model feature importance list, related to Figure S2A. The description for all features is in the material and methods section. Data S1E. Machine learning regressor model trained only on barrier cell features: Predicted and experimental PgrxA peak values for test data output by the regressor model trained only on barrier cell features, related to Figure S2B. Data S1F. Machine learning regressor model feature importance list for model trained only on barrier cell features. related to Figure S2B. The description for all features is in the material and methods section. Data S1G. BACMMAN configuration file: Contains parameters used for cell segmentation and lineage tracing with BACMMAN software, related to materials and methods. [file mmc9.zip › Data_S1/Data_S1G_BACMMAN_configFile_DC.json]

{"channelImages":{"list":[{"importKeyword":"=0","name":"RFP","rgb":"R"},{"importKeyword":"=1","name":"YFP","rgb":"R"},{"importKeyword":"=2","name":"CFP","rgb":"R"}]},"template":{"trimFrames":[0.0,0.0],"transformations":{"list":[{"pluginName":"RemoveHotPixels","params":[{"Local Threshold":20.0},{"Frame Radius":4}],"inputChannel":[1]},{"pluginName":"RemoveHotPixels","params":[{"Local Threshold":35.0},{"Frame Radius":1}],"inputChannel":[1]},{"pluginName":"RemoveStripesSignalExclusion","params":[{"Channel for Signal Exclusion":[0]},{"Signal Exclusion Threshold":{"pluginName":"BackgroundFit","params":[{"Sigma factor":30.0}]}},{"Smooth Scale for mask":{"scaleXY":3.0,"scaleZ":1.0,"useImageCalibration":"true"}},{"Second Signal Exclusion":{"action":"false"}},{"Add global mean":{"action":"false","params":[{"Sliding mean half-window":40}]}},{"RemoveBackground: Smooth Scale":{"scaleXY":0.0,"scaleZ":1.0,"useImageCalibration":"true"}}],"inputChannel":[0]},{"pluginName":"RemoveStripesSignalExclusion","params":[{"Channel for Signal Exclusion":[0]},{"Signal Exclusion Threshold":{"pluginName":"BackgroundFit","params":[{"Sigma factor":60.0}]}},{"Smooth Scale for mask":{"scaleXY":3.0,"scaleZ":1.0,"useImageCalibration":"true"}},{"Second Signal Exclusion":{"action":"true","params":[{"Channel for Signal Exclusion 2":[1]},{"Signal Exclusion Threshold 2":{"pluginName":"BackgroundFit","params":[{"Sigma factor":40.0}]}}]}},{"Add global mean":{"action":"false","params":[{"Sliding mean half-window":40}]}},{"RemoveBackground: Smooth Scale":{"scaleXY":0.0,"scaleZ":1.0,"useImageCalibration":"true"}}],"inputChannel":[1]},{"pluginName":"SaturateHistogramHyperfluoBacteria","params":[{"Maximum Saturated Signal Amount Proportion":0.02},{"Minimum Signal Ratio":10}],"inputChannel":[0]},{"pluginName":"AutoRotationXY","params":[{"Search method":"Fluo Microchannel"},{"Angle range search":[-10.0,10.0]},{"Angular Precision of first search":0.5},{"Angular Precision":0.05},{"Interpolation":"BSPLINE5"},{"Number of frame":10},{"Remove Incomplete rows and columns":"false"},{"Maintain Maximum Value":"true"},{"Pre-Filters":{"list":[]}}],"inputChannel":[0]},{"pluginName":"AutoFlipY","params":[{"Method":{"action":"Bacteria Fluo: Upper Half of Image"}}],"activated":false,"inputChannel":[0]},{"pluginName":"CropMicrochannelsFluo2D","params":[{"Channel Length":350},{"Crop Margin":45},{"Object Size Filter":120},{"Threshold":{"pluginName":"BackgroundThresholder","params":[{"Sigma factor":3.0},{"Final Sigma factor":6.0},{"Iteration number":3},{"Starting value":{"pluginName":"no selection"}}]}},{"Filling proportion of Microchannel":0.21},{"Bound constraint":[{"X start":0},{"X stop (0 for image width)":0},{"Y start":0},{"Y stop (0 for image heigth)":0}]}],"inputChannel":[0]},{"pluginName":"TypeConverter","params":[{"Method":{"action":"LIMIT_TO_16","params":[{"Add value":1000},{"Scale":1}]}}]}]},"frameDuration":120.0,"useImageScale":"Use Image Calibration","scaleXY":1,"scaleZ":1},"note":"","bestFocusPlane":[{"Channel":[0]},{"Algorithm":{"pluginName":"SelectBestFocusPlane","params":[{"Gradient Scale":3},{"Signal Exclusion Threshold":{"pluginName":"BackgroundThresholder","params":[{"Sigma factor":2.5},{"Final Sigma factor":3.0},{"Iteration number":3},{"Starting value":{"pluginName":"no selection"}}]}}]}}],"imagePath":["Output"],"outputPath":["Output"],"channelImagesDuplicated":{"list":[]},"structures":{"list":[{"manualPostFilters":{"list":[]},"scaler":{"pluginName":"no selection"},"name":"Microchannels","channelImage":[0],"manualSegmenter":{"pluginName":"no selection"},"segmentationParent":[],"parentStructure":[],"allowSplit":"no","allowMerge":"no","objectSplitter":{"pluginName":"no selection"},"processingScheme":{"pluginName":"SegmentAndTrack","params":[{"Pre-Filters":{"list":[]}},{"Track Pre-Filters":{"list":[]}},{"Tracker":{"pluginName":"MicrochannelTracker","params":[{"Segmentation algorithm":{"pluginName":"MicrochannelFluo2D","params":[{"Microchannel Length":220},{"Microchannel Width":40},{"y-Start Shift":20},{"Threshold":{"pluginName":"BackgroundFit","params":[{"Sigma factor":10.0}]}},{"Microchannel filling proportion":0.05},{"Min. Object Size":60}]}},{"Maximal Distance for Frame-to-Frame Tracking":10},{"Maximal Distance for Gap-Closing procedure":40},{"Maximum Frame Gap":10},{"Normalize Y-shifts":{"action":"true","params":[{"Y-shift Quantile":0.05}]}},{"Normalize Widths":{"action":"true","params":[{"With Quantile":0.9}]}},{"Allow Gaps":"true"}]}},{"Post-Filters":{"list":[]}},{"Track Post-Filters":{"list":[{"pluginName":"TrackLengthFilter","params":[{"Minimum Length":5},{"Maximum Length":0},{"Merge Policy":"ALWAYS_MERGE"}]},{"pluginName":"RemoveTracksStartingAfterFrame","params":[{"Maximum starting frame":0},{"Merge Policy":"ALWAYS_MERGE"}]}]}}]}},{"manualPostFilters":{"list":[]},"scaler":{"pluginName":"no selection"},"name":"Bacteria","channelImage":[0],"manualSegmenter":{"pluginName":"no selection"},"segmentationParent":[0],"parentStructure":[0],"allowSplit":"yes","allowMerge":"no","objectSplitter":{"pluginName":"no selection"},"processingScheme":{"pluginName":"SegmentAndTrack","params":[{"Pre-Filters":{"list":[]}},{"Track Pre-Filters":{"list":[]}},{"Tracker":{"pluginName":"BacteriaClosedMicrochannelTrackerLocalCorrections","params":[{"Segmentation algorithm":{"pluginName":"BacteriaFluo","params":[{"Variation coefficient threshold":0.085},{"Edge Map":{"list":[{"pluginName":"ImageFeature","params":[{"Feature":{"action":"Gaussian Smooth","params":[{"Scale":{"scaleXY":1.5,"scaleZ":1.0,"useImageCalibration":"true"}}]}}]},{"pluginName":"StandardDeviation","params":[{"Radius":{"scaleXY":1.5,"scaleZ":1.0,"useImageCalibration":"true"}},{"Median Filtering Radius":{"scaleXY":0.0,"scaleZ":1.0,"useImageCalibration":"true"}}]}]}},{"Foreground selection Method":{"action":"EDGE_FUSION","params":[{"Background Edge Fusion Threshold":1.5},{"Background Removal":{"action":"BORDER_CONTACT"}}]}},{"Exclude regions in contact with sides":"true"},{"Hessian scale":4.0},{"Split Threshold":0.03},{"Smooth scale":2.0},{"Contour adjustment":{"action":"LOCAL_THLD_IQR","params":[{"Local Threshold Factor":1.25}]}}]}},{"Feature used for Size":"Size"},{"Size Ratio":[0.88,1.97]},{"Correction: operation cost limit":0.25},{"Correction: cumulative cost limit":1.25},{"End of channel contact Threshold":0.45}]}},{"Post-Filters":{"list":[{"pluginName":"FeatureFilter","params":[{"Feature":{"pluginName":"Size","params":[{"Scaled":"Pixel"}]}},{"Threshold":40.0},{"Keep over threshold":"true"},{"Strict comparison with threshold":"true"}]}]}},{"Track Post-Filters":{"list":[{"pluginName":"PostFilter","params":[{"Filter":{"pluginName":"RemoveEndofChannelBacteria","params":[{"Do not remove if only one object":"true"},{"Contact Proportion":0.25},{"Minimum Size":60},{"Contact with Sides Proportion":0.5}]}},{"Delete method":"Prune Track"},{"Merge Policy":"MERGE_TRACKS_BACT_SIZE_COND"}]},{"pluginName":"RemoveTrackByFeature","params":[{"Feature":{"pluginName":"Size","params":[{"Scaled":"Pixel"}]}},{"Statistics":{"action":"Quantile","params":[{"Quantile":0.25}]}},{"Threshold":60.0},{"Keep over threshold":"true"},{"Merge Policy":"MERGE_TRACKS_BACT_SIZE_COND"}]}]}}]}},{"manualPostFilters":{"list":[]},"scaler":{"pluginName":"no selection"},"name":"Spots","channelImage":[2],"manualSegmenter":{"pluginName":"no selection"},"segmentationParent":[1],"parentStructure":[],"allowSplit":"no","allowMerge":"no","objectSplitter":{"pluginName":"no selection"},"processingScheme":{"pluginName":"SegmentAndTrack","params":[{"Pre-Filters":{"list":[{"pluginName":"BandPass","params":[{"Band-pass range":[1.0,400.0]},{"Remove Stripes":{"action":"None","params":[]}}]}]}},{"Track Pre-Filters":{"list":[]}},{"Tracker":{"pluginName":"NestedSpotTracker","params":[{"Segmentation algorithm":{"pluginName":"SpotSegmenter","params":[{"Scale":{"list":[4.3]}},{"Smooth Scale":{"list":[1]}},{"Min. Spot Size":1},{"Seed Laplacian Threshold":0.1},{"Propagation Threshold":0.08},{"Seed Threshold":0.02},{"Intensity normalization":"PER_CELL_CENTER_SCALE"},{"Quality Formula":"GL"},{"Watershed Map":"LAPLACIAN"}]}},{"Bacteria Object Class":[0]},{"Bacteria Growth Mode":"PROPORTIONAL"},{"Correct Rotation":"false"},{"Maximum Linking Distance (FTF)":10.0},{"Maximum Linking Distance":50.0},{"Maximum Frame Gap":0},{"Gap Distance Penalty":0.5},{"Use calibrated distance":"true"},{"Spot Quality Threshold":-5.01},{"Allow splitting":"false"},{"Allow merging":"false"}]}},{"Post-Filters":{"list":[{"pluginName":"FeatureFilter","params":[{"Feature":{"pluginName":"Quality"}},{"Threshold":0.4},{"Keep over threshold":"true"},{"Strict comparison with threshold":"true"}]}]}},{"Track Post-Filters":{"list":[]}}]}},{"manualPostFilters":{"list":[]},"scaler":{"pluginName":"no selection"},"name":"yfp_foci","channelImage":[1],"manualSegmenter":{"pluginName":"no selection"},"segmentationParent":[1],"parentStructure":[1],"allowSplit":"no","allowMerge":"no","objectSplitter":{"pluginName":"no selection"},"processingScheme":{"pluginName":"SegmentAndTrack","params":[{"Pre-Filters":{"list":[{"pluginName":"BandPass","params":[{"Band-pass range":[1.0,400.0]},{"Remove Stripes":{"action":"None","params":[]}}]}]}},{"Track Pre-Filters":{"list":[]}},{"Tracker":{"pluginName":"NestedSpotTracker","params":[{"Segmentation algorithm":{"pluginName":"SpotSegmenter","params":[{"Scale":{"list":[1.1]}},{"Smooth Scale":{"list":[1]}},{"Min. Spot Size":1},{"Seed Laplacian Threshold":0.8},{"Propagation Threshold":1.5},{"Seed Threshold":1.7},{"Intensity normalization":"PER_CELL_CENTER_SCALE"},{"Quality Formula":"GL"},{"Watershed Map":"LAPLACIAN"}]}},{"Bacteria Object Class":[1]},{"Bacteria Growth Mode":"PROPORTIONAL"},{"Correct Rotation":"true"},{"Maximum Linking Distance (FTF)":0.4},{"Maximum Linking Distance":0.75},{"Maximum Frame Gap":1},{"Gap Distance Penalty":0.15},{"Use calibrated distance":"true"},{"Spot Quality Threshold":1.4},{"Allow splitting":"false"},{"Allow merging":"false"}]}},{"Post-Filters":{"list":[{"pluginName":"FeatureFilter","params":[{"Feature":{"pluginName":"Quality"}},{"Threshold":1.6},{"Keep over threshold":"true"},{"Strict comparison with threshold":"true"}]}]}},{"Track Post-Filters":{"list":[]}}]}}]},"importMethod":{"action":"Single-file","params":[{"Swap T & Z dimension":"false"}]},"positions":{"list":[]},"measurements":{"list":[{"pluginName":"BacteriaLineageMeasurements","params":[{"Object Class":[1]},{"Lineage Index Name":"BacteriaLineage"}]},{"pluginName":"SimpleTrackMeasurements","params":[{"Objects":[1]}]},{"pluginName":"SimpleTrackMeasurements","params":[{"Objects":[3]}]},{"pluginName":"ObjectFeatures","params":[{"Object class":[1]},{"Pre-Filters":{"list":[]}},{"Features":{"list":[{"pluginName":"Mean","addParams":[{"Name":"MeanIntensity"}],"params":[{"Intensity":[1]}]}]}}]},{"pluginName":"ObjectFeatures","params":[{"Object class":[3]},{"Pre-Filters":{"list":[]}},{"Features":{"list":[{"pluginName":"Mean","addParams":[{"Name":"YFPMeanIntensity"}],"params":[{"Intensity":[3]}]}]}}],"activated":false},{"pluginName":"ObjectFeatures","params":[{"Object class":[1]},{"Pre-Filters":{"list":[{"pluginName":"ImageFeature","params":[{"Feature":{"action":"Gradient","params":[{"Scale":{"scaleXY":2.5,"scaleZ":1.0,"useImageCalibration":"true"}}]}}]}]}},{"Features":{"list":[{"pluginName":"StatisticsAtBorder","addParams":[{"Name":"MeanIntensityBorderGrad"}],"params":[{"Intensity":[1]},{"Statistic":{"action":"MEAN"}}]}]}}],"activated":false},{"pluginName":"ObjectFeatures","params":[{"Object class":[1]},{"Pre-Filters":{"list":[]}},{"Features":{"list":[{"pluginName":"SNR","addParams":[{"Name":"SpotSignalSNR"}],"params":[{"Intensity":[2]},{"Background Object Class":[0]},{"Formula":"(F-B)\/std(B)"},{"Foreground":"mean"},{"Background":"mean"},{"Dilatation radius for foreground object":3.0},{"Radius for background mask erosion":0.0}]}]}}],"activated":false},{"pluginName":"ContainerObject","params":[{"Objects":[3]},{"Container Object":[1]},{"Key Name: ":"Bacteria"},{"Attribute of container to return":[0,1]}]},{"pluginName":"ContainerObject","params":[{"Objects":[2]},{"Container Object":[1]},{"Key Name: ":"Bacteria"},{"Attribute of container to return":[0,1]}]},{"pluginName":"SimpleTrackMeasurements","params":[{"Objects":[2]}]},{"pluginName":"SimpleTrackMeasurements","params":[{"Objects":[0]}]},{"pluginName":"ObjectFeatures","params":[{"Object class":[2]},{"Pre-Filters":{"list":[]}},{"Features":{"list":[{"pluginName":"Mean","addParams":[{"Name":"CFPMeanIntensity"}],"params":[{"Intensity":[2]}]},{"pluginName":"Max","addParams":[{"Name":"MaxCFPint"}],"params":[{"Intensity":[2]}]},{"pluginName":"Min","addParams":[{"Name":"MinCFPint"}],"params":[{"Intensity":[2]}]}]}}]},{"pluginName":"ObjectInclusionCount","params":[{"Containing Objects":[1]},{"Objects to count":[3]},{"Minimum percentage of inclusion":1},{"Count Only TrackHeads":"false"},{"Measurement Name":"SpotNumberYFP"}]},{"pluginName":"ObjectInclusionCount","params":[{"Containing Objects":[1]},{"Objects to count":[2]},{"Minimum percentage of inclusion":1},{"Count Only TrackHeads":"false"},{"Measurement Name":"SpotNumberCFP"}]},{"pluginName":"ObjectFeatures","params":[{"Object class":[2]},{"Pre-Filters":{"list":[]}},{"Features":{"list":[{"pluginName":"Quality","addParams":[{"Name":"QualityCFP"}]},{"pluginName":"Size","addParams":[{"Name":"spotsizeCFP"}],"params":[{"Scaled":"Unit"}]}]}}]},{"pluginName":"ObjectFeatures","params":[{"Object class":[3]},{"Pre-Filters":{"list":[]}},{"Features":{"list":[{"pluginName":"Quality","addParams":[{"Name":"YFPQuality"}]},{"pluginName":"Size","addParams":[{"Name":"spotsizeYFP"}],"params":[{"Scaled":"Unit"}]}]}}]},{"pluginName":"RelativePosition","params":[{"Objects":[1]},{"Reference Objects":[0]},{"Object Point":"Geometrical Center"},{"Reference Point":"Upper Left Corner"},{"Column Name":"CenterBacteria"},{"Include Z":"true"}]},{"pluginName":"RelativePosition","params":[{"Objects":[2]},{"Reference Objects":[1]},{"Object Point":"Geometrical Center"},{"Reference Point":"Upper Left Corner"},{"Column Name":"CenterCFP"},{"Include Z":"true"}]},{"pluginName":"RelativePosition","params":[{"Objects":[3]},{"Reference Objects":[1]},{"Object Point":"Geometrical Center"},{"Reference Point":"Upper Left Corner"},{"Column Name":"CenterYFP"},{"Include Z":"true"}]},{"pluginName":"GrowthRate","params":[{"Object Class":[1]},{"Feature":{"pluginName":"Size","params":[{"Scaled":"Unit"}]}},{"Minimum cell number":3},{"Suffix":"Area"},{"Save Feature":{"action":"true","params":[{"Feature Name":"Size"}]}},{"Save Size at Birth":"true"}]},{"pluginName":"GrowthRate","params":[{"Object Class":[1]},{"Feature":{"pluginName":"FeretMax","params":[{"Scaled":"Unit"}]}},{"Minimum cell number":3},{"Suffix":"Length"},{"Save Feature":{"action":"true","params":[{"Feature Name":"Length"}]}},{"Save Size at Birth":"true"}]}]}}
